# Supplementary material for: The Prospective Association between Early Life Growth and Breast Density in Young Adult Women
Source: Cancers (Basel). 2024 Jun 30;16(13):2418. doi: 10.3390/cancers16132418 (PMC11240569; doi:10.3390/cancers16132418)
Supplement: Supplementary file 1 [file cancers-16-02418-s001.zip]

Archive with 1 entries (1 files):
- cancers-3017336-supplementary.pdf
